# Supplementary material for: Antibacterial Activity of Palmarosa (Cymbopogon martini (Roxb.) Will.Watson) Essential Oil and Geraniol Against Clinical Isolates from Respiratory, Skin, and Soft Tissue Infections
Source: Pharmaceutics. 2025 Dec 27;18(1):39. doi: 10.3390/pharmaceutics18010039 (PMC12844656; doi:10.3390/pharmaceutics18010039)
Supplement: Supplementary file 1 [file pharmaceutics-18-00039-s001.zip]

Archive with 1 entries (1 files):
- pharmaceutics-4041467-supplementary.pdf
